# Supplementary material for: Sustainable Career Transitions and Mental Health Support in Elite Sport: A Systematic Review of Evidence and Practices
Source: Sports (Basel). 2025 Dec 5;13(12):438. doi: 10.3390/sports13120438 (PMC12813639; doi:10.3390/sports13120438)
Supplement: Supplementary file 1 [file sports-13-00438-s001.zip]

Archive with 9 entries (8 files):
- 1_Supplementary File S1_PRISMA_2020_checklist.pdf
- 2_Supplementary File S2_Search strategies and list of excluded studies presented in alphabetic order.pdf
- 3_Supplementary File S3_ characteristics of the included studies.pdf
- 4_Supplementary File S4_Mixed Methods Appraisal Tool (MMAT) checklist items.pdf
- __MACOSX/
- __MACOSX/._1_Supplementary File S1_PRISMA_2020_checklist.pdf
- __MACOSX/._2_Supplementary File S2_Search strategies and list of excluded studies presented in alphabetic order.pdf
- __MACOSX/._3_Supplementary File S3_ characteristics of the included studies.pdf
- __MACOSX/._4_Supplementary File S4_Mixed Methods Appraisal Tool (MMAT) checklist items.pdf
